# Supplementary material for: Gamma-radiation of Glossina palpalis gambiensis revisited: effect on fertility and mating competitiveness
Source: Parasite. 2023 Mar 31;30:8. doi: 10.1051/parasite/2023009 (PMC10069399; doi:10.1051/parasite/2023009)
Supplement: S1 Data: — Data analysis details. [file parasite-30-8-s1.zip]

Archive with 1 entries (1 files):
- parasite220115-1-olm/S1_Data_Analysis_Details.Rmd
