# Supplementary material for: Gamma-radiation of Glossina palpalis gambiensis revisited: effect on fertility and mating competitiveness
Source: Parasite. 2023 Mar 31;30:8. doi: 10.1051/parasite/2023009 (PMC10069399; doi:10.1051/parasite/2023009)
Supplement: S1 Data: — Data analysis details. [file parasite-30-8-s1.zip › parasite220115-1-olm/S1_Data_Analysis_Details.Rmd]

## FEMALE PRODUCTIVITY (PPIF)
library(nlme)
library(lme4)
library(lattice)
head(production)
str(production)
production$dose<-factor(c(production$dose))
production$cage<-factor(c(production$cage))
str(production)
fligner.test(pf10j~dose, data=production)##p<0.05, homogéneité des variables
shapiro.test(production$poidsmoyen)  ##p<0.05, ne suit pas la loi de normally
aov(pf10j~dose, data=production)
kruskal.test(pf10j~dose, data=production) ## à utiliser comme alternative a l'anova si la normalité n'est pas acceptable 

production$dose <- relevel(production$dose, "0")
ppmod<-(glm(pf10j~ dose, data = production, family="poisson"))
aov(ppmod)
summary(ppmod)
library(multcomp)
glht.ppmod <- glht(ppmod, mcp(dose= "Tukey"))
summary(glht.ppmod)


#### même analyse mais en considérant la variable aléatoire cage

## il faut d'abord créer une variable cage2 qui correspond à un identifiant unique pour chaque cage afin de mettre en effet aléatoire##
production$cage2<-paste0(production$dose,production$cage)
str(production)
summary(production)
table(production$cage2)
production$cage2<-factor(c(production$cage2))
ppmod2<-(glm(pf10j~ dose + (1|cage2), data = production))
summary(ppmod2)
glht.ppmod <- glht(ppmod, mcp(dose= "Tukey"))
summary(glht.ppmod)

library(ggpubr)
Means <- aggregate(pf10j ~ dose,
                   data=production, mean, trim = 0.03)  

ggboxplot(data = production, x = "dose", y = "pf10j") + theme_bw()+
  labs(x="dose", y="pf10j")+
  stat_compare_means(method = "kruskal.test", size = 5)+
  geom_text(data = Means, aes(label = pf10j, y = pf10j -0.05)) 

plot(production$pf10j~production$dose,xlab="Dose", ylab="pf10j",cex.axis=1.5,cex.lab=1.5,lwd=1.7)

##CORRELATION between the fecundity of females that had mated with irradiated males and the dose of irradiation 

cor.tes(production$pf10j, production$dose)
cor.test(production$pf10j, production$dose)
abline(lm(production$pf10j~production$dose), col=c("red"))

##PUPAL MASS
library(lattice)
str(production)
production$dose<-factor(c(production$dose))
production$cage<-factor(c(production$cage))
shapiro.test(production$poidsmoyen)
kruskal.test(poidsmoyen~dose, data=production)
anova(lm(poidsmoyen~dose+cage, data=production))
## cage is no effect
production$dose <- relevel(production$dose, "0")
ppmod22<-glm(poidsmoyen~ dose, data = production, family=gaussian)
summary(ppmod22)
glht.ppmod22 <- glht(ppmod22, mcp(dose= "Tukey"))
summary(glht.ppmod22)
tapply(production$pupal_mass, production$dose, mean)
tapply(production$pupal_mass, production$dose, sd)


##EMERGENCE
shapiro.test(production$X.emergence)
kruskal.test(X.emergence ~ dose, data = production)
pairwise.wilcox.test(production$X.emergence,  production$dose,
                     p.adjust.method = "BH")
production$dose <- relevel(production$dose, "0")
emer<- lm(X.emergence~dose, data=production)
summary(emer)
glht.emer <- glht(emer, mcp(dose= "Tukey"))
summary(glht.emer)

library(lme4)
library(MuMIn)
production$dose <- relevel(production$dose, "0")
emerg <- glmer(cbind(eclotototal,ponte - eclotototal) ~ dose + (1 |  cage2), family = binomial, data = production)
summary(emerg)
glht.emerg <- glht(emerg, mcp(dose= "Tukey"))
summary(glht.emerg)

# FEMALE DISSECTION
str(dissection)
shapiro.test(dissection$spermatheque)
dissection$dose<-as.factor(dissection$dose)
kruskal.test(spermatheque ~ dose, data = dissection)
pairwise.wilcox.test(dissection$spermatheque,  dissection$dose,
                     p.adjust.method = "BH")
dissection$dose <- relevel(dissection$dose, "0")
sper<-glm(spermatheque~ dose, data = dissection, family=gaussian)
summary(sper)
glht.sper <- glht(sper, mcp(dose= "Tukey"))
summary(glht.sper)


## FIELD CAGE EXPERIENCES

str(TempHrLacher)
TempHrLacher$jour<-as.factor(TempHrLacher$jour)
plot.new()
par(mfrow=c(1,1))
plot(TempHrLacher$temperature~TempHrLacher$jour,
     type='p',
     lwd=2.5,
     main="",
     xlab="Day",xlim=c(min(TempHrLacher$jour),max(TempHrLacher$jour)),ylim=c(22,34),
     ylab="Temperature (°C)",
     col='burlywood1',
     cex.axis=1.2,
     cex.lab=1.2)
plot.window(xlim=c(min(TempHrLacher$jour),max(TempHrLacher$jour)),ylim=c(20,100))
lines(humidite~jour,type='p',col='burlywood3',lwd=2.5, data=TempHrLacher)
axis(4, cex.axis=1.2)
mtext("Relative humidity (%)",side=4,line=0.5)##legende de l'ordonnée 2


temphr<-glm(temperature~ jour, data = TempHrLacher, family=gaussian)
summary(temphr)
glht.temphr <- glht(temphr, mcp(jour= "Tukey"))
summary(glht.temphr)

temphr2<-glm(humidite~ jour, data = TempHrLacher, family=gaussian)
summary(temphr2)
glht.temphr2 <- glht(temphr2, mcp(jour= "Tukey"))
summary(glht.temphr2)

temphr3<-glm(lumieremilieu~ jour, data = TempHrLacher, family=gaussian)
summary(temphr3)
glht.temphr3 <- glht(temphr3, mcp(jour= "Tukey"))
summary(glht.temphr3)


#FIELD CAGE EXPERIMENTS (male mating performance)

str(couple2)
couple2$treatment<-factor(c(couple2$treatment))
summary(couple2)
attach(couple2)

##Pair mating

#-------------------normali----- homog 
hist(couplenumber,freq=FALSE, col="grey")                             
lines(density(couplenumber, na.rm=TRUE), col="red")  
library(car)
qqPlot(couplenumber)
shapiro.test(couplenumber)##P inf 0.05, pas normal

# look how well distributed data are and transf data 
library(rcompanion)
plotNormalHistogram(couplenumber)# shapiro says the opposite, so transf needed

#Tukey transformation
T_tuk = transformTukey(couplenumber, plotit = FALSE)# lambda=0.075 to use for transformation
plotNormalHistogram(T_tuk)# looks better normality distr


#----------------------model selection--------------##
y<-(couplenumber^0.075)
mod <- glm(y~treatment, family = "gaussian")
summary(mod)

library(car)
Anova(mod)

#----multiple comparison------------##  Significant diff between 140Gy and control & 120Gy, No diff between control & 120Gy
library(emmeans)
summary(emmeans(mod, pairwise~ treatment), type="response")


##Mating duration

str(lacher)
lacher$treatment<-factor(c(lacher$treatment))
summary(lacher)
attach(lacher)

#-------------------normali----- homog 
hist(matingduration,freq=FALSE, col="grey")                             
lines(density(matingduration, na.rm=TRUE), col="red")  
library(car)
qqPlot(matingduration)
shapiro.test(matingduration)##P inf 0.05, pas normal

# look how well distributed data are and transf data 
library(rcompanion)
plotNormalHistogram(matingduration)# shapiro says the opposite, so transf needed

#Tukey transformation
T_tuk = transformTukey(matingduration, plotit = FALSE)# lambda=0.575 to use for transformation
plotNormalHistogram(T_tuk)# looks better normality distr


#----------------------model selection--------------##
y<-(matingduration^0.575)
mod <- glm(y~treatment, family = "gaussian")
summary(mod)

library(car)
Anova(mod)
tapply(lacher$matingduration, lacher$treatment, mean)
tapply(lacher$matingduration, lacher$treatment, sd)

#----multiple comparison------------##  Significant diff between Control and both doses, No diff between 120Gy & 140Gy and between 0 and 120Gy
library(emmeans)
summary(emmeans(mod, pairwise~ treatment), type="response")


##Mating latency time

str(lacher)
hist(latencytime,freq=FALSE, col="grey")                             
lines(density(latencytime, na.rm=TRUE), col="red")  
library(car)
qqPlot(latencytime)
shapiro.test(latencytime)##P inf 0.05, pas normal

# look how well distributed data are and transf data 
library(rcompanion)
plotNormalHistogram(latencytime)# shapiro says the opposite, so transf needed

#Tukey transformation
T_tuk = transformTukey(latencytime, plotit = FALSE)# lambda=0.325 to use for transformation
plotNormalHistogram(T_tuk)# looks better normality distr


#----------------------model selection--------------## no diff between Control and both doses
y<-(latencytime^0.325)
mod <- glm(latencytime~treatment, family = "gaussian")
summary(mod)

library(car)
Anova(mod)
tapply(lacher$latencytime, lacher$treatment, mean)
tapply(lacher$latencytime, lacher$treatment, sd)


## Insemination rate

str(lacher)
summary(lacher)
attach(lacher)

#-------------------normali----- homog 
hist(inseminationrate,freq=FALSE, col="grey")                             
lines(density(inseminationrate, na.rm=TRUE), col="red")  
library(car)
qqPlot(inseminationrate)
shapiro.test(inseminationrate)##P inf 0.05, pas normal

# look how well distributed data are and transf data 
library(rcompanion)
plotNormalHistogram(inseminationrate)# shapiro says the opposite, so transf needed

#Tukey transformation
T_tuk = transformTukey(inseminationrate, plotit = FALSE)# lambda=0.025 to use for transformation
plotNormalHistogram(T_tuk)# looks better normality distr


#----------------------model selection--------------##
y<-(inseminationrate^0.025)
mod <- glm(y~treatment, family = "poisson")
summary(mod)

library(car)
Anova(mod)
tapply(lacher$inseminationrate, lacher$treatment, mean)
tapply(lacher$inseminationrate, lacher$treatment, sd)


##Spermatheca fill

str(lacher)
summary(lacher)

#-------------------normali----- homog 
hist(spermathecafill,freq=FALSE, col="grey")                             
lines(density(spermathecafill, na.rm=TRUE), col="red")  
library(car)
qqPlot(spermathecafill)
shapiro.test(spermathecafill)##P inf 0.05, pas normal

# look how well distributed data are and transf data 
library(rcompanion)
plotNormalHistogram(spermathecafill)# shapiro says the opposite, so transf needed

#Tukey transformation
T_tuk = transformTukey(spermathecafill, plotit = FALSE)# lambda=2 to use for transformation
plotNormalHistogram(T_tuk)# looks better normality distr


#----------------------model selection--------------##
y<-(spermathecafill^2)
mod <- glm(y~treatment, family = "gaussian")
library(car)
Anova(mod)
summary(mod)

#----multiple comparison------------##  Significant diff between Control and both doses, No diff between 120Gy & 120Gy and between 0 and 120Gy
library(emmeans)
summary(emmeans(mod, pairwise~ treatment), type="response")

tapply(lacher$spermathecafill, lacher$treatment, mean)
tapply(lacher$spermathecafill, lacher$treatment, sd)


#----correlation between the variation in temperature during the experiment has an impact on mating performance------------##
str(tempnb)
summary(tempnb)
cor.test(tempnb$temp,tempnb$nb)
plot(tempnb$temp,tempnb$nb, cex.axis=1.5,cex.lab=1.5,lwd=1.7)
abline(8.94,-0.2,col=c("red"))# 8.94=b -0.2=a obtenus sur excel 
